# Supplementary material for: Mycobacterium tuberculosis Central Metabolism Is Key Regulator of Macrophage Pyroptosis and Host Immunity
Source: Pathogens. 2023 Aug 30;12(9):1109. doi: 10.3390/pathogens12091109 (PMC10535942; doi:10.3390/pathogens12091109)
Supplement: Supplementary file 1 [file pathogens-12-01109-s001.zip]

Archive with 1 entries (1 files):
- pathogens-2555072-supplementary.pdf
